# Supplementary material for: Oral Absorbent AST-120 Is Associated with Compositional and Functional Adaptations of Gut Microbiota and Modification of Serum Short and Medium-Chain Fatty Acids in Advanced CKD Patients
Source: Biomedicines. 2022 Sep 8;10(9):2234. doi: 10.3390/biomedicines10092234 (PMC9496242; doi:10.3390/biomedicines10092234)
Supplement: Supplementary file 1 [file biomedicines-10-02234-s001.zip]

Archive with 1 entries (1 files):
- biomedicines-1779703-supplementary.pdf
